# Supplementary material for: Enantioselective acyl-trifluoromethylation of olefins by bulky thiazolium carbene catalysis
Source: Nat Commun. 2025 Apr 7;16:3293. doi: 10.1038/s41467-025-58423-z (PMC11977197; doi:10.1038/s41467-025-58423-z)
Supplement: Supplementary file 3 — Supplementary Dataset 1 [file 41467_2025_58423_MOESM3_ESM.txt]

 129
 
 C    -0.050933     3.820258    -0.103821
 C    -0.134833     2.542272    -0.657175
 C     0.478112     1.485408     0.035119
 C     1.197863     1.681153     1.227261
 C     1.240976     2.972552     1.754828
 C     0.617756     4.029407     1.098385
 H    -0.518876     4.665692    -0.608191
 H     1.773426     3.165479     2.685555
 C    -0.450770    -0.815665     0.035498
 C     1.206615    -0.153730    -1.545267
 N     0.403551     0.161179    -0.508591
 C     1.950520     0.531653     1.869109
 H     1.246373    -0.306818     1.964646
 C    -0.863366     2.274742    -1.958482
 H    -0.209390     1.601341    -2.535146
 C    -1.103652     3.523544    -2.801985
 H    -1.806954     4.219993    -2.320117
 H    -0.162920     4.059641    -3.000014
 H    -1.544937     3.235928    -3.766810
 C     2.475716     0.836281     3.269454
 H     3.245387     1.622588     3.249616
 H     1.669305     1.152331     3.949989
 H     2.945445    -0.064343     3.689236
 C    -2.165595     1.537284    -1.702097
 C    -2.442115     0.339386    -2.359371
 C    -3.106948     2.068435    -0.816117
 C    -3.652290    -0.334043    -2.157254
 H    -1.684009    -0.069153    -3.029271
 C    -4.321018     1.422253    -0.576469
 H    -2.867251     2.997534    -0.296517
 C    -4.569077     0.227514    -1.263223
 H    -5.519056    -0.284864    -1.095290
 C     3.066851     0.026277     0.972935
 C     3.797148     0.890029     0.168253
 C     3.357977    -1.341711     0.955400
 C     4.796045     0.413683    -0.689880
 H     3.546291     1.953134     0.171616
 C     4.359451    -1.854312     0.134167
 H     2.762584    -2.006561     1.584054
 C     5.059439    -0.954897    -0.685681
 H     5.825713    -1.348958    -1.353419
 S     0.926395    -1.808691    -1.843805
 C    -0.273597    -2.012090    -0.589368
 C    -0.984032    -3.294718    -0.321199
 H    -1.953491    -3.048545     0.137220
 H    -1.219526    -3.799727    -1.273369
 C    -1.489416    -0.493504     1.063744
 H    -1.765580     0.566563     0.967313
 H    -2.394946    -1.047207     0.768143
 C    -0.225534    -4.265731     0.582958
 H     0.725754    -4.531700     0.093055
 H     0.057886    -3.744765     1.510203
 C    -0.996392    -5.551370     0.881548
 H    -1.131887    -6.086039    -0.075107
 H    -0.360220    -6.209449     1.498817
 C    -2.371437    -5.430556     1.546810
 H    -2.885368    -6.394790     1.400185
 H    -3.423022    -5.329931     3.414151
 C    -2.399348    -5.135088     3.047985
 H    -1.757532    -5.874731     3.558073
 H    -2.995130    -4.700123     1.002758
 C    -1.150198    -0.812700     2.528406
 H    -0.399971    -1.619458     2.567665
 H    -0.670829     0.063524     2.991380
 C    -2.370423    -1.215249     3.354387
 H    -2.114127    -1.164681     4.426444
 H    -3.168452    -0.469160     3.199979
 C    -2.906474    -2.610676     3.039169
 H    -3.896103    -2.738663     3.510100
 H    -3.092117    -2.693908     1.954603
 C    -1.988788    -3.736567     3.504550
 H    -0.954293    -3.533506     3.187532
 H    -1.958037    -3.724210     4.607939
 C    -4.009848    -1.622257    -2.903191
 C    -5.367296     1.966529     0.399135
 C    -5.635412     0.919885     1.489998
 H    -6.390040     1.289401     2.202399
 H    -6.006804    -0.026195     1.069251
 H    -4.715647     0.697148     2.052442
 C    -4.904145     3.257111     1.075879
 H    -5.678078     3.610750     1.773894
 H    -3.979012     3.107220     1.653334
 H    -4.724800     4.060490     0.345492
 C    -6.666864     2.256836    -0.365264
 H    -6.497136     3.003526    -1.155981
 H    -7.070709     1.351056    -0.841420
 H    -7.437097     2.648906     0.318023
 C    -5.158025    -1.317489    -3.877316
 H    -6.051246    -0.954636    -3.346715
 H    -4.861356    -0.543650    -4.601607
 H    -5.440628    -2.223075    -4.438009
 C    -4.463260    -2.700611    -1.909447
 H    -4.712784    -3.631259    -2.443100
 H    -3.668487    -2.927715    -1.184522
 H    -5.356308    -2.394909    -1.345248
 C    -2.824246    -2.166649    -3.701534
 H    -3.102261    -3.116722    -4.182749
 H    -2.514983    -1.473141    -4.497660
 H    -1.949431    -2.352105    -3.060821
 C     5.503978     1.394730    -1.624922
 C     4.689364    -3.347215     0.068006
 C     6.204094     2.479063    -0.794206
 H     6.965141     2.037820    -0.131974
 H     6.703273     3.207006    -1.453782
 H     5.491875     3.033292    -0.165181
 C     6.550462     0.705025    -2.500188
 H     6.097821    -0.059428    -3.149906
 H     7.038194     1.446576    -3.151233
 H     7.336173     0.224202    -1.897059
 C     4.451383     2.040294    -2.539612
 H     3.711525     2.615885    -1.964332
 H     4.933469     2.725593    -3.255577
 H     3.894487     1.273533    -3.098197
 C     4.370761    -3.866221    -1.341811
 H     4.592013    -4.943271    -1.417255
 H     3.308543    -3.709031    -1.582821
 H     4.963811    -3.345729    -2.108399
 C     6.179247    -3.557791     0.371896
 H     6.822613    -3.032784    -0.349198
 H     6.430775    -3.186712     1.377405
 H     6.432976    -4.629126     0.327608
 C     3.876566    -4.159110     1.076812
 H     4.148981    -5.223344     1.005962
 H     4.068110    -3.832911     2.110654
 H     2.796071    -4.079740     0.887274
 C     0.728268     5.421192     1.653799
 F     0.852574     5.416928     2.984825
 F    -0.343228     6.162013     1.351406
 F     1.796220     6.062653     1.163695
