# Supplementary material for: Enantioselective acyl-trifluoromethylation of olefins by bulky thiazolium carbene catalysis
Source: Nat Commun. 2025 Apr 7;16:3293. doi: 10.1038/s41467-025-58423-z (PMC11977197; doi:10.1038/s41467-025-58423-z)
Supplement: Supplementary file 4 — Supplementary Dataset 2 [file 41467_2025_58423_MOESM4_ESM.txt]

 142
 
 C    -1.009357    -3.534701    -0.232128
 C    -0.902704    -2.318268     0.435654
 C    -0.193281    -1.284724    -0.195259
 C     0.422018    -1.443586    -1.446225
 C     0.279779    -2.676506    -2.089222
 C    -0.434990    -3.706187    -1.489808
 H    -1.532151    -4.370236     0.234085
 H     0.736028    -2.841817    -3.064613
 C    -0.881114     1.067620     0.039625
 N    -0.092391    -0.006179     0.442685
 C     1.224513    -0.317105    -2.063239
 H     0.696250     0.619889    -1.832645
 C    -1.524283    -2.090854     1.796876
 H    -0.839874    -1.424078     2.336968
 C    -1.650688    -3.365331     2.626030
 H    -0.672380    -3.860544     2.712949
 H    -2.007562    -3.115786     3.635609
 H    -2.373475    -4.074750     2.194778
 C     1.325108    -0.412520    -3.586982
 H     0.333276    -0.513420    -4.054090
 H     1.804680     0.492977    -3.984679
 H     1.947009    -1.265506    -3.896673
 C    -2.853132    -1.372736     1.660963
 C    -3.856876    -1.892237     0.832966
 C    -3.087626    -0.187241     2.347587
 C    -5.075816    -1.237931     0.675431
 H    -3.656492    -2.815296     0.288164
 C    -4.308179     0.496464     2.231650
 H    -2.290461     0.213884     2.979290
 C    -5.277894    -0.043375     1.387653
 H    -6.229929     0.475104     1.273285
 C     2.619719    -0.165499    -1.479402
 C     3.228802     1.089665    -1.537218
 C     3.344485    -1.250210    -0.990667
 C     4.557590     1.274792    -1.149047
 H     2.642526     1.937058    -1.905033
 C     4.680664    -1.110666    -0.596183
 H     2.848907    -2.219082    -0.906792
 C     5.266125     0.156222    -0.693798
 H     6.302551     0.278037    -0.388474
 S     1.018643     2.063452     1.469878
 C    -0.422221     2.264367     0.498017
 C    -0.955510     3.626263     0.212718
 H    -2.011381     3.519526    -0.072313
 H    -0.953120     4.235175     1.133420
 C    -2.101745     0.872322    -0.803190
 H    -2.554036    -0.099975    -0.563411
 H    -2.834123     1.619721    -0.463519
 C    -0.197210     4.367473    -0.890499
 H     0.851681     4.496810    -0.573643
 H    -0.155943     3.724962    -1.783287
 C    -0.783062     5.738542    -1.225036
 H    -0.695934     6.367082    -0.321338
 H    -0.141584     6.221814    -1.982506
 C    -2.238290     5.800827    -1.700826
 H    -2.568682     6.846663    -1.589699
 H    -3.540683     5.736580    -3.403695
 C    -2.520847     5.396919    -3.149858
 H    -1.846061     5.972476    -3.807568
 H    -2.887918     5.231851    -1.013385
 C    -1.909473     0.996712    -2.321616
 H    -1.060828     1.665414    -2.536925
 H    -1.626895     0.015002    -2.731423
 C    -3.154187     1.517568    -3.036475
 H    -3.057340     1.326705    -4.118902
 H    -4.028967     0.934277    -2.702575
 C    -3.417254     3.006646    -2.816850
 H    -4.430739     3.258193    -3.173148
 H    -3.433638     3.217209    -1.733557
 C    -2.409338     3.916829    -3.511487
 H    -1.385415     3.563763    -3.313826
 H    -2.542103     3.812735    -4.602341
 C    -6.179874    -1.767274    -0.242644
 C    -4.524152     1.793356     3.015471
 C    -3.517300     2.844614     2.529900
 H    -2.479092     2.494106     2.625591
 H    -3.693066     3.085678     1.470217
 H    -3.618335     3.776053     3.109798
 C    -5.934175     2.354286     2.829444
 H    -6.139559     2.606915     1.777896
 H    -6.703891     1.644691     3.169349
 H    -6.048009     3.277082     3.418433
 C    -4.305136     1.523851     4.511098
 H    -5.006342     0.758904     4.878224
 H    -3.284561     1.171109     4.718932
 H    -4.465152     2.444760     5.094105
 C    -5.781057    -3.076894    -0.924437
 H    -5.584679    -3.874407    -0.191856
 H    -6.597731    -3.420496    -1.577287
 H    -4.883157    -2.959843    -1.550391
 C    -6.472671    -0.725251    -1.331681
 H    -7.273683    -1.079551    -1.999784
 H    -6.793088     0.236203    -0.903619
 H    -5.576658    -0.538614    -1.943571
 C    -7.449536    -2.017724     0.583744
 H    -7.260839    -2.757846     1.376338
 H    -7.813322    -1.097410     1.064156
 H    -8.257476    -2.401804    -0.059230
 C     5.187367     2.667810    -1.249076
 C     5.443444    -2.324471    -0.058809
 C     6.623542     2.689980    -0.724782
 H     7.031740     3.709661    -0.797234
 H     6.675971     2.382511     0.330861
 H     7.281866     2.026852    -1.305932
 C     5.201238     3.101215    -2.722481
 H     5.779975     2.391512    -3.333219
 H     4.184213     3.149754    -3.139445
 H     5.657214     4.098803    -2.828934
 C     4.361714     3.672500    -0.432143
 H     3.313655     3.709121    -0.763869
 H     4.360523     3.412267     0.637219
 H     4.782569     4.685692    -0.532819
 C     5.248553    -3.519050    -1.003243
 H     5.591492    -3.280373    -2.022191
 H     5.824890    -4.385014    -0.641345
 H     4.195738    -3.829910    -1.063615
 C     6.943855    -2.051033     0.059970
 H     7.458246    -2.958342     0.411688
 H     7.386763    -1.766157    -0.907331
 H     7.157629    -1.253616     0.787548
 C     4.899861    -2.674919     1.333815
 H     3.809294    -2.821517     1.330657
 H     5.374942    -3.596906     1.707212
 H     5.115810    -1.867069     2.048166
 C    -0.647538    -5.002377    -2.218537
 F     0.270002    -5.203770    -3.168044
 F    -1.846438    -5.027690    -2.819680
 F    -0.609599    -6.050284    -1.390113
 C     0.967693     0.333605     1.267249
 C     1.786302    -0.618365     1.949445
 O     1.521689    -1.835210     1.931469
 C     2.954708    -0.133687     2.739279
 C     3.795323     0.895755     2.304625
 C     3.268055    -0.815312     3.922627
 C     4.920488     1.248558     3.047188
 H     3.600539     1.387466     1.350781
 C     4.382520    -0.453832     4.670842
 H     2.626976    -1.645341     4.226382
 C     5.213680     0.580778     4.234830
 H     5.579916     2.042301     2.686497
 H     4.613866    -0.987110     5.596189
 H     6.095119     0.858814     4.817797
