# Supplementary material for: Enantioselective acyl-trifluoromethylation of olefins by bulky thiazolium carbene catalysis
Source: Nat Commun. 2025 Apr 7;16:3293. doi: 10.1038/s41467-025-58423-z (PMC11977197; doi:10.1038/s41467-025-58423-z)
Supplement: Supplementary file 5 — Supplementary Dataset 3 [file 41467_2025_58423_MOESM5_ESM.txt]

 162
Rel_FE = +4.63 kcal/mol 
 C     0.242275     1.155869    -0.203269
 C    -1.012392     1.503507    -0.911718
 O    -1.635992     0.526060    -1.412364
 C    -1.021809     2.811280    -1.681270
 C    -1.801869     2.803005    -2.843220
 H    -2.301936     1.865556    -3.092783
 C    -1.938324     3.947223    -3.622939
 H    -2.559908     3.918231    -4.521366
 C    -1.291097     5.127077    -3.259620
 H    -1.396308     6.027080    -3.870234
 C    -0.514567     5.150943    -2.103033
 H    -0.010738     6.071561    -1.797887
 C    -0.386469     4.005821    -1.318174
 H     0.198263     4.086732    -0.400755
 S     1.414825     2.197766     0.483679
 N     0.622562    -0.130744    -0.037512
 C     2.358198     0.878023     1.079341
 C     1.789113    -0.303754     0.722885
 C     2.322663    -1.643686     1.114145
 H     1.812989    -2.440729     0.556010
 H     3.376037    -1.681502     0.796478
 C     2.249584    -1.896871     2.619695
 H     1.198399    -1.940769     2.945200
 H     2.667019    -1.026711     3.140153
 C     2.991329    -3.156599     3.060160
 H     3.885685    -3.298843     2.425637
 H     2.356652    -4.037314     2.865594
 C     3.425624    -3.129484     4.529171
 H     3.427909    -4.154986     4.931772
 H     2.668728    -2.586588     5.122561
 C     4.820722    -2.540909     4.766647
 H     5.041998    -2.574269     5.848099
 H     5.555991    -3.212795     4.290577
 C     5.066230    -1.124483     4.250293
 H     4.823051    -1.091150     3.177148
 H     6.147528    -0.909607     4.298823
 C     4.321351    -0.033182     5.016874
 H     3.272859    -0.335473     5.185795
 H     4.766944     0.026630     6.024414
 C     4.320991     1.366229     4.389798
 H     4.160883     2.097650     5.197757
 H     5.319284     1.596966     3.975479
 C     3.241207     1.608742     3.332352
 H     2.300934     1.141963     3.668744
 H     3.016900     2.686883     3.273605
 C     3.570117     1.112068     1.915159
 H     4.237752     1.827469     1.406822
 H     4.133549     0.171365     1.945380
 C     0.132736    -1.243459    -0.827175
 C     0.569695    -1.342096    -2.163732
 C    -0.580179    -2.271239    -0.197657
 C    -0.780207    -3.457513    -0.906631
 H    -1.320088    -4.280015    -0.435842
 C     0.310002    -2.529332    -2.843940
 H     0.622749    -2.640826    -3.881111
 C    -0.337232    -3.589725    -2.215188
 C    -0.653301    -4.847878    -2.969496
 F    -0.484749    -5.935697    -2.210012
 F    -1.929388    -4.860546    -3.383576
 F     0.111462    -4.990929    -4.055269
 C    -2.074126     2.000552     0.793134
 H    -2.251466     0.941455     1.003798
 C    -1.408609     2.753801     1.911581
 C    -3.223154     2.644266     0.156894
 C    -4.175144     1.851821    -0.507749
 C    -5.238870     2.435685    -1.188403
 C    -5.376946     3.822540    -1.232652
 C    -3.373720     4.042915     0.099375
 C    -4.435261     4.623217    -0.585339
 H    -4.062268     0.769348    -0.478502
 H    -5.972632     1.798581    -1.689285
 H    -6.213594     4.278330    -1.767526
 H    -2.638678     4.693491     0.578653
 H    -4.525369     5.711766    -0.618989
 H    -2.065025     3.541346     2.314157
 C    -1.028082     1.909948     3.096341
 H    -0.480969     3.271669     1.605189
 F    -0.323804     0.810230     2.762914
 F    -2.100121     1.478222     3.772909
 F    -0.268942     2.596546     3.959880
 C     1.239350    -0.172012    -2.856065
 C     2.632723     0.123025    -2.333308
 C     1.277100    -0.301252    -4.378552
 H     0.606687     0.703315    -2.641596
 H     0.269857    -0.467301    -4.788869
 H     1.674609     0.626904    -4.812426
 H     1.935448    -1.121120    -4.704437
 C     3.080529     1.440048    -2.280435
 C     4.382463     1.753632    -1.865228
 C     5.215016     0.697715    -1.491285
 C     3.506203    -0.911710    -1.978263
 C     4.805975    -0.644140    -1.549976
 H     2.391602     2.236203    -2.577359
 C     4.862689     3.208088    -1.896292
 H     6.231409     0.916130    -1.163400
 H     3.143908    -1.938999    -2.039697
 C     5.804967    -1.750205    -1.194155
 C     6.980726    -1.685580    -2.181266
 C     5.180663    -3.143621    -1.284006
 C     6.332771    -1.545942     0.232997
 H     6.629210    -1.819256    -3.215597
 H     7.504206    -0.719559    -2.127656
 H     7.713228    -2.478692    -1.961528
 H     4.831306    -3.369797    -2.302433
 H     5.928150    -3.904862    -1.013851
 H     4.327074    -3.259417    -0.599062
 H     7.086554    -2.310866     0.477495
 H     6.802623    -0.560095     0.362650
 H     5.522980    -1.629039     0.973867
 C     4.877492     3.677168    -3.359389
 C     6.270935     3.362949    -1.320915
 C     3.915475     4.106082    -1.090579
 H     3.873514     3.631091    -3.806652
 H     5.230374     4.718740    -3.427766
 H     5.545300     3.046561    -3.965939
 H     6.323268     3.025547    -0.273777
 H     7.017056     2.798936    -1.900602
 H     6.568107     4.422311    -1.344291
 H     3.899153     3.813758    -0.028842
 H     4.249262     5.154379    -1.144625
 H     2.882883     4.065315    -1.466440
 C    -1.242603    -2.087845     1.145637
 C    -2.721157    -1.740950     0.977517
 C    -1.095404    -3.311599     2.056547
 H    -0.767371    -1.231645     1.646752
 H    -1.473153    -3.082892     3.063211
 H    -1.680191    -4.164222     1.681760
 H    -0.045121    -3.628034     2.145233
 C    -3.403692    -1.949554    -0.214821
 C    -4.773954    -1.691706    -0.333637
 C    -5.445676    -1.196842     0.783076
 C    -3.424419    -1.228968     2.075803
 C    -4.788726    -0.945643     1.998397
 H    -2.858663    -2.295745    -1.090313
 C    -5.455628    -1.959011    -1.677564
 H    -6.507954    -0.971034     0.706175
 H    -2.880462    -1.037635     3.002054
 C    -5.547807    -0.305348     3.163993
 C    -4.834690    -0.532045     4.500153
 C    -6.962004    -0.887454     3.281933
 C    -5.637616     1.205259     2.895405
 H    -4.689312    -1.605172     4.700709
 H    -3.855098    -0.036641     4.536533
 H    -5.439767    -0.113811     5.319288
 H    -7.473627    -0.455333     4.156069
 H    -7.582419    -0.663152     2.402470
 H    -6.933509    -1.980958     3.407952
 H    -6.189973     1.711341     3.704208
 H    -4.633948     1.649764     2.830207
 H    -6.149119     1.412956     1.943599
 C    -6.936399    -1.581027    -1.654365
 C    -5.337624    -3.456411    -2.002227
 C    -4.759045    -1.147719    -2.780976
 H    -7.497571    -2.167594    -0.910667
 H    -7.080323    -0.513463    -1.426966
 H    -7.387010    -1.775420    -2.639613
 H    -4.287916    -3.768055    -2.108039
 H    -5.796459    -4.068648    -1.210400
 H    -5.847910    -3.684138    -2.951978
 H    -4.856564    -0.067004    -2.605399
 H    -3.682859    -1.364300    -2.836638
 H    -5.206576    -1.380025    -3.760696
