# Supplementary material for: Enantioselective acyl-trifluoromethylation of olefins by bulky thiazolium carbene catalysis
Source: Nat Commun. 2025 Apr 7;16:3293. doi: 10.1038/s41467-025-58423-z (PMC11977197; doi:10.1038/s41467-025-58423-z)
Supplement: Supplementary file 6 — Supplementary Dataset 4 [file 41467_2025_58423_MOESM6_ESM.txt]

 162
Rel_FE = +3.02 kcal/mol 
 C    -0.080229     1.506932     1.429898
 C    -0.720963     0.207545     1.757189
 O    -0.555239    -0.699220     0.887464
 C    -0.802204    -0.215813     3.212551
 C    -0.874655    -1.597299     3.420020
 H    -0.826819    -2.235053     2.536934
 C    -1.040573    -2.127455     4.695552
 H    -1.102084    -3.210587     4.825591
 C    -1.137197    -1.282923     5.799322
 H    -1.266781    -1.694783     6.802972
 C    -1.079655     0.095968     5.608008
 H    -1.166575     0.772922     6.461571
 C    -0.922541     0.623959     4.327346
 H    -0.927415     1.709955     4.228214
 S     0.186071     2.861543     2.451254
 N     0.346415     1.798427     0.178006
 C     0.730963     3.856308     1.130660
 C     0.771695     3.127873    -0.017414
 C     1.196588     3.646148    -1.355599
 H     0.393906     3.463790    -2.084613
 H     1.252181     4.737778    -1.243281
 C     2.525299     3.135225    -1.927697
 H     2.383874     2.135127    -2.358135
 H     3.249901     3.007639    -1.110742
 C     3.108086     4.061394    -2.993168
 H     2.344325     4.247143    -3.768232
 H     3.929824     3.531288    -3.503687
 C     3.625923     5.391981    -2.452666
 H     2.809407     5.900479    -1.912909
 H     3.868298     6.063256    -3.292952
 C     4.846073     5.258354    -1.540848
 H     4.792914     4.308782    -0.983213
 H     5.754074     5.173137    -2.160510
 C     5.022806     6.402097    -0.544390
 H     5.152007     7.350860    -1.093538
 H     5.962778     6.246005     0.012617
 C     3.876218     6.567443     0.451704
 H     4.087964     7.435896     1.098637
 H     2.954428     6.836774    -0.093081
 C     3.609279     5.354814     1.337843
 H     3.513111     4.441698     0.726321
 H     4.483895     5.183369     1.987434
 C     2.354794     5.501851     2.192825
 H     2.382540     4.789062     3.033978
 H     2.334746     6.506479     2.647297
 C     1.049926     5.290267     1.411610
 H     0.209196     5.725586     1.976258
 H     1.083792     5.841458     0.459826
 C     0.705594     0.819942    -0.828140
 C     0.020020     0.807469    -2.053272
 C     1.885545     0.082417    -0.617294
 C     2.409429    -0.628020    -1.695457
 H     3.309691    -1.226919    -1.551447
 C     0.616328     0.128906    -3.117483
 H     0.128340     0.125135    -4.093112
 C     1.802267    -0.575929    -2.944900
 C     2.352750    -1.361218    -4.098962
 F     3.612897    -1.747824    -3.893723
 F     1.629455    -2.469847    -4.320565
 F     2.326110    -0.652671    -5.233984
 C    -2.591887     0.901544     1.483118
 H    -2.466510     1.013558     0.401585
 C    -2.998526     2.179913     2.157816
 C    -3.349728    -0.310978     1.820433
 C    -3.334468    -1.392346     0.922605
 C    -3.976056    -2.587338     1.233894
 C    -4.646872    -2.736121     2.445739
 C    -4.023041    -0.480885     3.044438
 C    -4.666785    -1.673553     3.350326
 H    -2.807447    -1.280928    -0.022389
 H    -3.960049    -3.407673     0.512309
 H    -5.155903    -3.672983     2.685090
 H    -4.043488     0.322743     3.782201
 H    -5.184654    -1.776393     4.306902
 H    -3.290417     2.024664     3.205093
 C    -4.140985     2.893296     1.484515
 H    -2.188464     2.925646     2.175204
 F    -5.264842     2.174756     1.448777
 F    -4.425404     4.041420     2.113901
 F    -3.837407     3.216735     0.212578
 C    -1.365892     1.385695    -2.235514
 C    -2.432592     0.288716    -2.226624
 H    -1.577702     2.053649    -1.384302
 C    -1.515971     2.206301    -3.523313
 H    -2.508251     2.677344    -3.555672
 H    -0.756924     2.999551    -3.603788
 H    -1.434783     1.567474    -4.414492
 C    -2.136790    -1.048098    -2.466179
 C    -3.141354    -2.022997    -2.540601
 C    -4.459348    -1.617846    -2.349821
 C    -3.771557     0.658569    -2.031781
 C    -4.800186    -0.280637    -2.087719
 H    -1.099508    -1.357779    -2.576433
 C    -2.742258    -3.471544    -2.828522
 H    -5.255272    -2.360802    -2.384461
 H    -4.000251     1.703560    -1.819401
 C    -6.263806     0.086671    -1.831745
 C    -6.480547     1.600791    -1.809067
 C    -6.677391    -0.494417    -0.470777
 C    -7.153781    -0.500476    -2.936015
 H    -7.549907     1.818353    -1.664642
 H    -5.936302     2.084534    -0.987585
 H    -6.168712     2.067439    -2.756725
 H    -6.055262    -0.085127     0.338064
 H    -7.731350    -0.254742    -0.255091
 H    -6.564332    -1.588631    -0.449593
 H    -8.204425    -0.218118    -2.764007
 H    -6.855829    -0.123315    -3.926756
 H    -7.111349    -1.598818    -2.966574
 C    -1.713948    -3.938034    -1.789045
 C    -2.111144    -3.541733    -4.227728
 C    -3.942745    -4.416750    -2.786142
 H    -1.416842    -4.980332    -1.985888
 H    -0.802421    -3.324027    -1.806768
 H    -2.121201    -3.884872    -0.768848
 H    -1.197763    -2.931826    -4.290327
 H    -1.833623    -4.579749    -4.472098
 H    -2.814258    -3.183967    -4.995700
 H    -4.695395    -4.158766    -3.546822
 H    -3.612379    -5.447930    -2.983284
 H    -4.434947    -4.407111    -1.801301
 C     2.583693     0.015482     0.735654
 C     3.185154    -1.363092     0.931312
 C     3.570585     1.161474     0.946422
 H     1.802935     0.103998     1.503401
 H     4.329237     1.202035     0.150368
 H     3.051175     2.129664     0.960767
 H     4.088749     1.045899     1.909736
 C     4.552480    -1.615370     0.787264
 C     5.058005    -2.913836     0.886644
 C     4.154344    -3.953592     1.144781
 C     2.315507    -2.419382     1.193585
 C     2.784577    -3.733025     1.307399
 H     5.229182    -0.786553     0.582826
 C     6.544429    -3.234518     0.708530
 H     4.539387    -4.970833     1.220673
 H     1.250831    -2.184422     1.280847
 C     1.804207    -4.860615     1.636258
 C     7.377964    -1.979432     0.446687
 C     6.713154    -4.183383    -0.487195
 C     7.076502    -3.909146     1.981024
 H     7.310196    -1.262869     1.279605
 H     8.437511    -2.253824     0.329691
 H     7.065450    -1.466221    -0.475658
 H     6.333551    -3.720211    -1.411065
 H     7.776455    -4.430346    -0.637900
 H     6.167311    -5.126666    -0.338466
 H     8.145991    -4.150752     1.871372
 H     6.961411    -3.246918     2.852855
 H     6.542711    -4.845544     2.199945
 C     1.383320    -4.712573     3.105804
 C     2.426653    -6.243885     1.440437
 C     0.568412    -4.756790     0.733151
 H     2.252614    -4.813193     3.773928
 H     0.932721    -3.728050     3.292698
 H     0.647518    -5.486803     3.378905
 H     3.269636    -6.419564     2.125912
 H     1.674402    -7.021478     1.643340
 H     2.785973    -6.384655     0.409144
 H     0.040239    -3.800014     0.851381
 H     0.849659    -4.850127    -0.326849
 H    -0.145204    -5.562293     0.968436
