# Supplementary material for: Enantioselective acyl-trifluoromethylation of olefins by bulky thiazolium carbene catalysis
Source: Nat Commun. 2025 Apr 7;16:3293. doi: 10.1038/s41467-025-58423-z (PMC11977197; doi:10.1038/s41467-025-58423-z)
Supplement: Supplementary file 7 — Supplementary Dataset 5 [file 41467_2025_58423_MOESM7_ESM.txt]

 162
Rel_FE = +0.54 kcal/mol 
 C    -0.021916    -0.469901    -1.437904
 C     0.956151     0.241450    -2.257750
 O     1.494310     1.275851    -1.838315
 C     1.049263    -0.080898    -3.721681
 C     1.406614     0.993372    -4.548230
 H     1.605045     1.954559    -4.070644
 C     1.505850     0.832309    -5.926317
 H     1.776935     1.684848    -6.553738
 C     1.264661    -0.413201    -6.505313
 H     1.345619    -0.543508    -7.587058
 C     0.932129    -1.495285    -5.692342
 H     0.763786    -2.481152    -6.132198
 C     0.824927    -1.331614    -4.313082
 H     0.608499    -2.208683    -3.701731
 S    -0.999586    -1.818995    -1.922961
 N    -0.499547     0.040567    -0.256714
 C    -1.967404    -1.717911    -0.481333
 C    -1.567596    -0.686244     0.297882
 C    -2.179645    -0.343097     1.617333
 H    -1.863471     0.659420     1.937899
 H    -3.269810    -0.272535     1.471359
 C    -1.872115    -1.389240     2.688409
 H    -0.797785    -1.366335     2.933783
 H    -2.045438    -2.383377     2.260331
 C    -2.685153    -1.233724     3.964722
 H    -3.760549    -1.169464     3.716680
 H    -2.434185    -0.264079     4.428753
 C    -2.456413    -2.355048     4.981047
 H    -2.676952    -1.965940     5.988678
 H    -1.379292    -2.603804     4.993909
 C    -3.265492    -3.644930     4.813215
 H    -3.003257    -4.295340     5.663631
 H    -4.338645    -3.415320     4.944818
 C    -3.088120    -4.440499     3.512993
 H    -3.173113    -5.518166     3.732973
 H    -2.059815    -4.307512     3.133450
 C    -4.110751    -4.109228     2.426522
 H    -5.101468    -4.446948     2.774913
 H    -4.207470    -3.015028     2.320195
 C    -3.812398    -4.735272     1.063920
 H    -3.568389    -5.802087     1.205497
 H    -4.725176    -4.715774     0.442951
 C    -2.678842    -4.052275     0.301900
 H    -1.794195    -3.949390     0.947153
 H    -2.341146    -4.683462    -0.535514
 C    -3.082574    -2.671659    -0.231635
 H    -3.666226    -2.795357    -1.158536
 H    -3.767364    -2.180153     0.476366
 C    -0.302170     1.418802     0.122054
 C    -0.954863     2.411562    -0.637074
 C     0.458673     1.733988     1.251836
 C     0.604976     3.081168     1.594115
 H     1.210294     3.352635     2.460054
 C    -0.752172     3.742023    -0.284591
 H    -1.218314     4.537074    -0.865638
 C     0.029187     4.076411     0.819469
 C     0.307113     5.516585     1.141216
 F    -0.644721     6.328043     0.669374
 F     0.395369     5.722506     2.459212
 F     1.467154     5.919642     0.605785
 C     2.292651    -1.432437    -1.165680
 H     2.424650    -0.696403    -0.367918
 C     3.327647    -1.324622    -2.242607
 C     1.791781    -2.711358    -0.736957
 C     1.620218    -3.808183    -1.609925
 C     1.094934    -5.016241    -1.158713
 C     0.725490    -5.175024     0.174904
 C     1.394062    -2.893705     0.608584
 C     0.882598    -4.100756     1.057635
 H     1.941039    -3.725878    -2.650190
 H     0.985981    -5.849029    -1.858034
 H     0.325996    -6.128012     0.529088
 H     1.545347    -2.071070     1.309448
 H     0.613578    -4.214842     2.111420
 H     3.492528    -0.264951    -2.490119
 C     4.680004    -1.891345    -1.872006
 H     3.042110    -1.831671    -3.176421
 F     5.576392    -1.630647    -2.834942
 F     4.653850    -3.220743    -1.713976
 F     5.158772    -1.372951    -0.737669
 C    -1.897762     2.041775    -1.761852
 C    -3.254689     1.613448    -1.221269
 C    -2.063041     3.137876    -2.814116
 H    -1.478236     1.171369    -2.286562
 H    -1.085591     3.453028    -3.209383
 H    -2.668609     2.759102    -3.649606
 H    -2.585057     4.018378    -2.410794
 C    -3.795399     2.192410    -0.078327
 C    -5.066223     1.833895     0.394474
 C    -5.782213     0.878786    -0.325605
 C    -4.002263     0.655782    -1.918339
 C    -5.274839     0.280147    -1.492046
 H    -3.206739     2.935544     0.463637
 C    -5.614189     2.509523     1.654258
 H    -6.776341     0.591992     0.016604
 H    -3.559466     0.203502    -2.807510
 C    -6.150304    -0.700319    -2.277960
 C    -7.321298     0.086644    -2.887520
 C    -6.706349    -1.790510    -1.351307
 C    -5.379240    -1.375133    -3.413803
 H    -6.953632     0.877868    -3.558490
 H    -7.976223    -0.581885    -3.469285
 H    -7.932314     0.565926    -2.107986
 H    -7.328764    -1.371715    -0.547359
 H    -7.335642    -2.490544    -1.923035
 H    -5.896129    -2.366653    -0.881420
 H    -4.496760    -1.920522    -3.045543
 H    -6.029772    -2.097572    -3.929596
 H    -5.035627    -0.647869    -4.164301
 C    -5.724181     4.020056     1.398625
 C    -4.658298     2.260644     2.829984
 C    -6.995927     1.980212     2.038493
 H    -4.745894     4.464993     1.164056
 H    -6.398301     4.226253     0.553220
 H    -6.121457     4.533650     2.288634
 H    -3.645895     2.638535     2.623657
 H    -5.025186     2.768458     3.735978
 H    -4.577394     1.186008     3.053572
 H    -7.348002     2.485183     2.950772
 H    -7.739810     2.166811     1.249091
 H    -6.976026     0.898747     2.243881
 C     1.161854     0.684767     2.076985
 C     2.665464     0.674589     1.827856
 C     0.838917     0.840241     3.567539
 H     0.771020    -0.291871     1.751939
 H    -0.246787     0.902099     3.734843
 H     1.220768    -0.014082     4.143764
 H     1.301520     1.746137     3.985550
 C     3.262965     1.541582     0.913573
 C     4.646941     1.552982     0.718352
 C     5.418634     0.651986     1.454573
 C     3.468222    -0.235829     2.522786
 C     4.852733    -0.267951     2.345434
 H     2.633273     2.199005     0.320341
 C     5.310011     2.527533    -0.258790
 H     6.501455     0.644608     1.309402
 H     2.997375    -0.933770     3.215869
 C     5.751542    -1.262352     3.085557
 C     6.506289    -2.126785     2.065374
 C     4.950284    -2.193335     3.996800
 C     6.756618    -0.485826     3.948159
 H     7.126627    -1.517202     1.392630
 H     7.168878    -2.837965     2.584414
 H     5.806677    -2.696974     1.437187
 H     4.406642    -1.637492     4.776373
 H     4.223574    -2.792265     3.426464
 H     5.631582    -2.893612     4.503781
 H     7.392279     0.173050     3.338337
 H     6.236651     0.142133     4.688108
 H     7.417471    -1.181135     4.490443
 C     6.096607     1.747331    -1.320980
 C     6.269873     3.434398     0.524780
 C     4.279896     3.404281    -0.975740
 H     6.843379     1.074651    -0.874773
 H     5.425183     1.133079    -1.937525
 H     6.626082     2.444794    -1.989546
 H     6.754806     4.156631    -0.151540
 H     5.728815     4.000133     1.298846
 H     7.062829     2.856369     1.023073
 H     3.551615     2.799699    -1.537542
 H     3.720147     4.042329    -0.274318
 H     4.794396     4.069397    -1.686510
