# Supplementary material for: Enantioselective acyl-trifluoromethylation of olefins by bulky thiazolium carbene catalysis
Source: Nat Commun. 2025 Apr 7;16:3293. doi: 10.1038/s41467-025-58423-z (PMC11977197; doi:10.1038/s41467-025-58423-z)
Supplement: Supplementary file 8 — Supplementary Dataset 6 [file 41467_2025_58423_MOESM8_ESM.txt]

 162
Rel_FE=0.00 kcal/mol 
 C     0.030419     1.605431     0.790994
 C    -0.498398     0.418331     1.497152
 O    -0.596735    -0.637339     0.814509
 C    -0.288615     0.269170     2.985153
 C     0.167444     1.245379     3.879439
 H     0.431767     2.248235     3.547347
 C     0.306282     0.963821     5.238207
 H     0.668287     1.744825     5.910994
 C    -0.019126    -0.294270     5.736358
 H     0.085303    -0.509744     6.802333
 C    -0.469922    -1.278987     4.857012
 H    -0.716335    -2.276800     5.228118
 C    -0.592099    -1.000816     3.500419
 H    -0.920315    -1.764393     2.794136
 S     0.307233     3.181897     1.401503
 N     0.304495     1.570327    -0.539614
 C     0.686351     3.803410    -0.175673
 C     0.642794     2.811179    -1.105378
 C     0.905566     2.959902    -2.572472
 H     0.170281     2.355261    -3.114815
 H     0.684615     4.003212    -2.841553
 C     2.309749     2.582760    -3.063433
 H     2.268890     2.506037    -4.163026
 H     2.552277     1.571382    -2.705471
 C     3.413073     3.558323    -2.668201
 H     4.391375     3.068066    -2.810689
 H     3.343567     3.759731    -1.586335
 C     3.406249     4.867922    -3.449210
 H     2.423240     5.362120    -3.348612
 H     3.501264     4.638439    -4.524432
 C     4.514359     5.845171    -3.056254
 H     5.490061     5.359940    -3.231821
 H     4.483284     6.713589    -3.737080
 C     4.459453     6.336248    -1.610665
 H     5.382810     6.893169    -1.382440
 H     4.483462     5.462226    -0.939679
 C     3.246410     7.214808    -1.287842
 H     3.494818     8.270059    -1.486362
 H     2.423687     6.987029    -1.986162
 C     2.731944     7.086175     0.145331
 H     3.538686     7.351552     0.849734
 H     1.930866     7.827287     0.310390
 C     2.210501     5.697616     0.507562
 H     3.015911     4.951435     0.404072
 H     1.929554     5.679013     1.574169
 C     1.015872     5.248077    -0.337376
 H     0.134813     5.866136    -0.088308
 H     1.223112     5.423582    -1.401478
 C     0.572697     0.354899    -1.276497
 C    -0.280032    -0.033190    -2.318029
 C     1.768154    -0.333602    -0.986136
 C     2.131656    -1.381003    -1.827537
 H     3.047081    -1.937208    -1.619748
 C     0.127893    -1.091207    -3.135132
 H    -0.524392    -1.429517    -3.940982
 C     1.326340    -1.749517    -2.902035
 C     1.705634    -2.948551    -3.721962
 F     3.025881    -3.019408    -3.917616
 F     1.342001    -4.087007    -3.112392
 F     1.118549    -2.942885    -4.921976
 C    -2.440749     1.313043     1.456052
 H    -2.495296     1.570655     0.391104
 C    -3.177411     0.041673     1.743691
 C    -2.594131     2.464548     2.323914
 C    -2.697967     2.350664     3.727649
 C    -2.784573     3.478490     4.531447
 C    -2.782860     4.757786     3.967257
 C    -2.593018     3.765821     1.776444
 C    -2.696518     4.895451     2.584018
 H    -2.715520     1.362407     4.189232
 H    -2.861002     3.360523     5.615094
 H    -2.861718     5.640665     4.605966
 H    -2.549413     3.876735     0.689334
 H    -2.713141     5.888892     2.128420
 H    -2.960446    -0.353016     2.747575
 C    -4.676500     0.167194     1.654140
 H    -2.859241    -0.718006     1.015982
 F    -5.259170    -1.041881     1.650876
 F    -5.076967     0.803010     0.544124
 F    -5.196849     0.839474     2.689982
 C    -1.662285     0.550913    -2.524499
 C    -2.752311    -0.431730    -2.087828
 H    -1.747933     1.448784    -1.888577
 C    -1.886620     0.974590    -3.983313
 H    -1.063233     1.597025    -4.363675
 H    -1.973741     0.096813    -4.639832
 H    -2.814459     1.552194    -4.089703
 C    -4.095847    -0.126878    -2.348129
 C    -5.120071    -1.018790    -2.037768
 C    -4.770712    -2.243054    -1.448375
 C    -2.451698    -1.637621    -1.462030
 C    -3.451867    -2.566720    -1.140562
 H    -4.341958     0.832126    -2.803100
 C    -6.588907    -0.724624    -2.355447
 H    -5.561867    -2.954261    -1.213337
 H    -1.419235    -1.852810    -1.194120
 C    -3.053225    -3.878204    -0.460044
 C    -1.993790    -4.590760    -1.313497
 C    -4.243811    -4.820738    -0.284992
 C    -2.477137    -3.557929     0.927631
 H    -1.689909    -5.536419    -0.837218
 H    -2.390137    -4.823670    -2.314109
 H    -1.087110    -3.983910    -1.447602
 H    -4.700338    -5.086671    -1.251074
 H    -3.911159    -5.753797     0.195154
 H    -5.022561    -4.378995     0.355191
 H    -3.251982    -3.108699     1.567648
 H    -2.118563    -4.477347     1.417884
 H    -1.640722    -2.845755     0.865521
 C    -6.800804     0.726325    -2.790444
 C    -7.464067    -0.981420    -1.120619
 C    -7.032341    -1.651935    -3.497000
 H    -6.466042     1.429659    -2.012776
 H    -6.266827     0.959884    -3.724291
 H    -7.871153     0.908267    -2.971734
 H    -7.155622    -0.343343    -0.281569
 H    -8.519006    -0.766688    -1.354248
 H    -7.407392    -2.026517    -0.783801
 H    -8.089180    -1.473341    -3.754070
 H    -6.424855    -1.482236    -4.399452
 H    -6.926158    -2.710896    -3.217047
 C     2.622025    -0.018621     0.238855
 C     3.310047    -1.281901     0.719147
 C     3.558392     1.165150     0.019640
 H     1.930634     0.260920     1.047144
 H     4.168015     1.343019     0.917740
 H     4.237036     1.000197    -0.830851
 H     2.988374     2.081927    -0.180893
 C     4.687963    -1.466797     0.648513
 C     5.278450    -2.684497     1.014379
 C     4.440635    -3.718321     1.437837
 C     2.503572    -2.328795     1.175804
 C     3.049397    -3.565349     1.520455
 H     5.321255    -0.653644     0.289725
 C     6.798270    -2.841321     0.918286
 H     4.880257    -4.676278     1.706162
 H     1.422809    -2.159789     1.214449
 C     2.119940    -4.708238     1.933524
 C     7.470957    -1.803768     1.828767
 C     7.238894    -2.612628    -0.535132
 C     7.264824    -4.232651     1.347805
 H     7.167825    -1.947971     2.877127
 H     8.567760    -1.893798     1.772388
 H     7.203833    -0.775776     1.542085
 H     6.971859    -1.605887    -0.889323
 H     8.331338    -2.721665    -0.629385
 H     6.761882    -3.341623    -1.208153
 H     6.995123    -4.449313     2.392628
 H     6.836287    -5.021979     0.711714
 H     8.360544    -4.299224     1.266419
 C     1.358753    -4.306702     3.203796
 C     2.880292    -6.005472     2.208589
 C     1.120649    -4.959683     0.794621
 H     0.784802    -3.382543     3.052419
 H     0.654365    -5.101323     3.498947
 H     2.052648    -4.132930     4.040778
 H     2.170708    -6.797286     2.493327
 H     3.427844    -6.354701     1.319713
 H     3.599272    -5.892962     3.034651
 H     1.639711    -5.203325    -0.145218
 H     0.451286    -5.798065     1.046220
 H     0.492204    -4.078458     0.607033
